# Supplementary material for: Pentaploid Wheat Hybrids: Applications, Characterisation, and Challenges
Source: Front Plant Sci. 2017 Mar 17;8:358. doi: 10.3389/fpls.2017.00358 (PMC5355473; doi:10.3389/fpls.2017.00358)
Supplement: Supplementary file 1 [file Data_Sheet_1.XLSX]

## Sheet: supplementary table -11
Pentaploid wheat hybrids: challenges, protocols, and applications Sriram Padmanaban, Peng Zhang, Ray A. Hare, Mark W. Sutherland, and Anke Martin
Study	Female	Male	Generation	Number of lines	Group 1	Group 2
Kihara	Spelta 6X	polonicum 4X	F2	433	416	17
Wang et al., 2005	As295 4X	CN16 6X	F5	55	52	3
Lanning et al., 2008	Choteau 6X	Avonlea 4X	F5	66	37	29
Lanning et al., 2008	MT9565 6X	Avonlea 4X	F5	62	51	11
Lanning et al., 2008	Chinese Spring 6X	Avonlea 4X	F5	23	6	17
Lanning etal., 2008	Hank 6X	Avonlea 4X	F5	12	11	1
Lanning et al., 2008	Len 6X	Avonlea 4X	F5	8	7	1
Lanning et al., 2008	Ernest 6X	Avonlea 4X	F5	10	6	4
Lanning et al., 2008	Bob white 6X	Monroe 4X	F5	1	0	1
Ebarhard et al., 2010	2-49 6X	Bellaroi 4X	F2	83	47	36
Ebarhard et al., 2010	2-49 6X	Bellaroi 4X	F2	26	24	2
Martin et al., 2011	2-49 6X	Bellaroi 4X	F3	59	48	11
Martin et al., 2011	2-49 6X	Bellaroi 4X	F7	16	12	4
Martin et al., 2011	2-49 6X	950329 4X	F6	43	32	11
Martin et al., 2011	Sunco 6X	Bellaroi 4X	F2	34	32	2
Martin etal., 2011	Sunco 6X	230604 4x	F2	29	29	0
Martin et al., 2011	CPI133814 6X	Bellaroi 4X	F3	38	38	0
Martin et al., 2011	CPI133814 6X	Bellaroi 4X	F7	12	12	0
Kalous et al., 2015	Choteau 6X	Mountrail 4X	F8	205	88	117
Kalous et al., 2015	Choteau 6X	Avonlea 4X	F8	15	2	13
Kalous et al., 2015	Choteau 6X	Monroe 4X	F8	14	9	5
Kalous et al., 2015	MT9565 6X	Avonlea 4X	F8	13	11	2
Kalous et al., 2015	MT9565 6X	Monroe 4X	F8	17	14	3
Kalous et al., 2015	MT9565 6X	Mountrail 4X	F8	14	9	5
Kalous et al., 2015	Bob white 6X	Monroe 4X	F8	4	2	2
Kalous et al., 2015	Chinese Spring 6X	Avonlea 4X	F8	4	0	4
Kalous et al., 2015	Chinese Spring 6X	Monroe 4X	F8	4	1	3
Kalous et al., 2015	Chinese Spring 6X	Mountrail 4X	F8	8	0	8
Kalous et al., 2015	Ernest 6X	Avonlea 4X	F8	13	7	6
Kalous et al., 2015	Ernest 6X	Monroe 4X	F8	10	8	2
Kalous et al., 2015	Hank 6X	Avonlea 4X	F8	8	5	3
Kalous et al., 2015	Hank 6X	Monroe 4X	F8	5	2	3
Kalous et al., 2015	Hank 6X	Mountrail 4X	F8	10	9	1
Kalous et al., 2015	Len 6X	Avonlea 4X	F8	5	5	0
Kalous et al., 2015	Len 6X	Monroe 4X	F8	2	2	0
Kalous et al., 2015	Len 6X	Mountrail 4X	F8	5	5	0
Kalous et al., 2015	MCNeal 6X	Monroe 4X	F8	1	1	0
